# Supplementary material for: Aspergillus flavus Growth Inhibition and Aflatoxin B1 Decontamination by Streptomyces Isolates and Their Metabolites
Source: Toxins (Basel). 2021 May 8;13(5):340. doi: 10.3390/toxins13050340 (PMC8151643; doi:10.3390/toxins13050340)
Supplement: Supplementary file 1 [file toxins-13-00340-s001.zip]

Archive with 1 entries (1 files):
- toxins-1191983 supp proof done.pdf
